# Supplementary material for: Discovery of GuaB inhibitors with efficacy against Acinetobacter baumannii infection
Source: mBio. 2024 Aug 29;15(10):e00897-24. doi: 10.1128/mbio.00897-24 (PMC11481871; doi:10.1128/mbio.00897-24)
Supplement: Table S3 — GuaB key selectivity residues across Bacteria clades. [file mbio.00897-24-s0003.xlsx]

## Sheet: Supplementary Table S3
Superkingdom	Kingdom	Phylum	Class	Order	Family	Genus & Species	Gram stain	Coupled residue1	Coupled residue2 on alpha helix	alpha helix minus 4 position	coupled residue pair	Binding pocket homologue	Sequence/Strain origin
Bacteria	Bacteria	Actinobacteria	Actinobacteria	Corynebacteriales	Mycobacteriaceae	Mycobacterium avium	variable	Ala285	Tyr489	Ala485	A/Y	S. aureus-like	WP_126215917.1
Bacteria	Bacteria	Actinobacteria	Actinobacteria	Corynebacteriales	Mycobacteriaceae	Mycobacterium leprae	variable	Ala247	Tyr445	Ser441	A/Y	E. faecalis-like	CAC31021.1
Bacteria	Bacteria	Actinobacteria	Actinobacteria	Corynebacteriales	Mycobacteriaceae	Mycobacterium marinum	variable	Ala288	Try490	Ala486	A/Y	S. aureus-like	ATCC BAA-535
Bacteria	Bacteria	Actinobacteria	Actinobacteria	Corynebacteriales	Mycobacteriaceae	Mycobacterium smegmatis	variable	Ala320	Tyr522	Ala518	A/Y	S. aureus-like	ATCC 700084 / mc(2)155
Bacteria	Bacteria	Actinobacteria	Actinobacteria	Corynebacteriales	Mycobacteriaceae	Mycobacterium tuberculosis	variable	Ala285	Tyr487	Ala483	A/Y	S. aureus-like	ATCC 25177
Bacteria	Bacteria	Spirochaetes	Spirochaetia	Spirochaetales	Borreliaceae	Borrelia burgdorferi	variable	Ala174	Tyr370	Ser366	A/Y	E. faecalis-like	P49058.1|IMDH_BORBU
Bacteria	Bacteria	Tenericutes	Mollicutes	Mycoplasmatales	Mycoplasmataceae	Mycoplasma mycoides	variable	Ala118	Tyr298	Ser294	A/Y	E. faecalis-like	WP_013729203.1
Bacteria	Bacteria	Firmicutes	Bacilli	Bacillales	Bacillaceae	Bacillus subtilis	(+)	Ala253	Tyr445	Ser441	A/Y	E. faecalis-like	AIU75080.1
Bacteria	Bacteria	Firmicutes	Bacilli	Bacillales	Listeriaceae	Listeria monocytogenes	(+)	Ala253	Tyr445	Ser441	A/Y	E. faecalis-like	CAD00971.1
Bacteria	Bacteria	Firmicutes	Bacilli	Bacillales	Staphylococcaceae	Bacillus anthacis	(+)	Ala253	Tyr445	Ala441	A/Y	S. aureus-like	YP_002864664.1
Bacteria	Bacteria	Firmicutes	Bacilli	Bacillales	Staphylococcaceae	Staphylococcus epidermidis	(+)	Ala252	Tyr446	Ala442	A/Y	S. aureus-like	ATCC 35984 / RP62A
Bacteria	Bacteria	Firmicutes	Bacilli	Bacillales	Staphylococcaceae	Staphylococus aurerus	(+)	Ala252	Tyr446	Ala442	A/Y	S. aureus-like	YP_493102.1
Bacteria	Bacteria	Firmicutes	Bacilli	Lactobacillales	Enterococcaceae	Enterococcus faecalis	(+)	Ala259	Tyr454	Ser450	A/Y	E. faecalis-like	YP_005709595.1
Bacteria	Bacteria	Firmicutes	Bacilli	Lactobacillales	Enterococcaceae	Enterococcus faecium	(+)	Ala255	Tyr450	Ser446	A/Y	E. faecalis-like	A0A132Z8H7
Bacteria	Bacteria	Firmicutes	Bacilli	Lactobacillales	Streptococcaceae	Streptococcus pneumoniae	(+)	Ala255	Tyr450	Ser446	A/Y	E. faecalis-like	YP_817438.1
Bacteria	Bacteria	Firmicutes	Bacilli	Lactobacillales	Streptococcaceae	Streptococcus pyogenes	(+)	Ala255	Tyr450	Ser446	A/Y	E. faecalis-like	AAK34834.1
Bacteria	Bacteria	Firmicutes	Clostridia	Clostridiales	Clostridiaceae	Clostridium perfringens	(+)	Ala248	Tyr316	Ser312	A/Y	E. faecalis-like	KXA05558.1
Bacteria	Bacteria	Firmicutes	Clostridia	Clostridiales	Lachnospiraceae	Anaerostipes caccae	(+)	Ala248	Tyr440	Ser436	A/Y	E. faecalis-like	WP_006568051.1
Bacteria	Bacteria	Firmicutes	Clostridia	Clostridiales	Lachnospiraceae	Eubacterium hallii	(+)	Ala248	Tyr440	Ser436	A/Y	E. faecalis-like	WP_005351045.1
Bacteria	Bacteria	Firmicutes	Clostridia	Clostridiales	Peptostreptococcaceae	Clostridium acetobutylicum	(+)	Ala249	Tyr441	Ser437	A/Y	E. faecalis-like	NP_349307.1
Bacteria	Bacteria	Firmicutes	Clostridia	Clostridiales	Peptostreptococcaceae	Clostridium beijerinckii	(+)	Ala249	Tyr441	Ser437	A/Y	E. faecalis-like	WP_017209828.1
Bacteria	Bacteria	Firmicutes	Clostridia	Clostridiales	Peptostreptococcaceae	Clostridium botulinum	(+)	Ala248	Tyr440	Ser436	A/Y	E. faecalis-like	YP_001255780.1
Bacteria	Bacteria	Firmicutes	Clostridia	Clostridiales	Peptostreptococcaceae	Clostridium difficile	(+)	Ser263	Asn460	Ser456	S/N	other	AXU72397.1
Bacteria	Bacteria	Firmicutes	Clostridia	Clostridiales	Peptostreptococcaceae	Clostridium difficile	(+)	Ser263	Asn460	Ser456	S/N	other	YP_001088850.1
Bacteria	Bacteria	Firmicutes	Clostridia	Clostridiales	Peptostreptococcaceae	Peptostreptococcus anaerobius	(+)	Ser263	Asn460	Ser456	S/N	other	SUB61199.1
Bacteria	Bacteria	Firmicutes	Clostridia	Clostridiales	Peptostreptococcaceae	Clostridium tetani	(+)	Ala248	Tyr440	Ser436	A/Y	E. faecalis-like	QBD88084.1
Bacteria	Bacteria	Firmicutes	Clostridia	Clostridiales	Peptostreptococcaceae	Romboutsia maritimum	(+)	Ala249	Tyr441	Ala437	A/Y	S. aureus-like	WP_095406543.1
Bacteria	Bacteria	Firmicutes	Clostridia	Clostridiales	Ruminococcaceae	Faecalibacterium prausnitzii	(+)	Ala252	Tyr447	Ala443	A/Y	S. aureus-like	(A0A174SQ06);VDR36049.1
Bacteria	Bacteria	Bacteroidetes	Bacteroidia	Bacteroidales	Bacteroidaceae	Bacteroides fragilis	(-)	Ala253	Tyr448	Ala444	A/Y	S. aureus-like	WP_005814396.1
Bacteria	Bacteria	Bacteroidetes	Bacteroidia	Bacteroidales	Bacteroidaceae	Bacteroides thetaiotaomicron	(-)	Ala254	Tyr449	Ala445	A/Y	S. aureus-like	ATCC29148; ALJ40018.1
Bacteria	Bacteria	Chlamydiae	Chlamydiia	Chlamydiales	Chlamydiaceae	Chlamydia trachomatis	(-)	Ala142	Tyr340	Ser336	A/Y	E. faecalis-like	A0A0E9EFA3; CPR86714.1
Bacteria	Bacteria	Fusobacteria	Fusobacteria	Fusobacteriales	Fusobacteriaceae	Fusobacterium necrophorum	(-)	Ala250	Tyr445	Ala441	A/Y	S. aureus-like	B35; RXZ70550.1
Bacteria	Bacteria	Fusobacteria	Fusobacteria	Fusobacteriales	Fusobacteriaceae	Fusobacterium nucleatum	(-)	Ala250	Tyr445	Ala441	A/Y	S. aureus-like	WP_025374914.1
Bacteria	Bacteria	Proteobacteria	Alphaproteobacteria	Rhizobiales	Brucellaceae	Brucella melitensis	(-)	Ala258	Tyr453	Ala449	A/Y	S. aureus-like	C0RKS2; QBE59070.1
Bacteria	Bacteria	Proteobacteria	Alphaproteobacteria	Rickettsiales	Anaplasmataceae	Ehrlichia ruminantium	(-)	Ala248	Tyr440	Ser436	A/Y	E. faecalis-like	WP_011255849.1
Bacteria	Bacteria	Proteobacteria	Alphaproteobacteria	Rickettsiales	Anaplasmataceae	Neorickettsia sp. 179522	(-)	Ala248	Tyr440	Ser436	A/Y	E. faecalis-like	KYH12575.1
Bacteria	Bacteria	Proteobacteria	Betaproteobacteria	Burkholderiales	Burkholderiaceae	Burkholderia cepacia	(-)	Ala249	Tyr443	Ala439	A/Y	S. aureus-like	A0A0U4D246
Bacteria	Bacteria	Proteobacteria	Betaproteobacteria	Burkholderiales	Burkholderiaceae	Burkholderia mallei	(-)	Ala248	Tyr444	Ala440	A/Y	S. aureus-like	EDP89185.1
Bacteria	Bacteria	Proteobacteria	Betaproteobacteria	Burkholderiales	Burkholderiaceae	Burkholderia pseudomallei	(-)	Ala248	Tyr443	Ala239	A/Y	S. aureus-like	WP_050040283.1
Bacteria	Bacteria	Proteobacteria	Betaproteobacteria	Burkholderiales	Burkholderiaceae	Burkholderia thailandensis	(-)	Ala250	Tyr444	Ala440	A/Y	S. aureus-like	E264 ATCC 700388
Bacteria	Bacteria	Proteobacteria	Betaproteobacteria	Neisseriales	Neisseriaceae	Neisseria gonorrhoeae	(-)	Ala250	Tyr445	Ser441	A/Y	E. faecalis-like	(+homology model)
Bacteria	Bacteria	Proteobacteria	Betaproteobacteria	Neisseriales	Neisseriaceae	Neisseria meningitidis GroupB(A,C)	(-)	Ala250	Tyr445	Ser441	A/Y	E. faecalis-like	(+homology model)
Bacteria	Bacteria	Proteobacteria	Deltaproteobacteria	Myxococcales	Myxococcaceae	Myxococcus xanthus	(-)	Ala248	Tyr442	Ser438	A/Y	E. faecalis-like	WP_011553790.1
Bacteria	Bacteria	Proteobacteria	Epsilonproteobacteria	Campylobacterales	Campylobacteraceae	Campylobacter jejuni	(-)	Ala250	Tyr446	Ser442	A/Y	E. faecalis-like	ALW81340.1
Bacteria	Bacteria	Proteobacteria	Epsilonproteobacteria	Campylobacterales	Helicobacteraceae	Helicobacter pylori	(-)	Ala246	Tyr440	Ser436	A/Y	E. faecalis-like	TLR92375.1
Bacteria	Bacteria	Verrucomicrobia	Verrucomicrobiae	Verrucomicrobiales	Akkermansiaceae	Akkermansia muciniphila	(-)	Ala250	Tyr441	Ser437	A/Y	E. faecalis-like	QBH16268.1
Bacteria	Bacteria	Proteobacteria	Gammaproteobacteria	Legionellales	Coxiellaceae	Coxiella burnetii	(-)	Ala248	Tyr446	Ser442	A/Y	E. faecalis-like	EDR35155.1
Bacteria	Bacteria	Proteobacteria	Gammaproteobacteria	Legionellales	Legionellaceae	Legionella pneumophila	(-)	Ala250	Tyr446	Ser442	A/Y	E. faecalis-like	(+homology model)
Bacteria	Bacteria	Proteobacteria	Gammaproteobacteria	Pseudomonadales	Moraxellaceae	Acinetobacter baumannii	(-)	Ala249	Tyr445	Ser441	A/Y	E. faecalis-like	(+homology model)
Bacteria	Bacteria	Proteobacteria	Gammaproteobacteria	Pseudomonadales	Moraxellaceae	Moraxella catarrhalis	(-)	Ala251	Tyr448	Ser444	A/Y	E. faecalis-like	RUO15141.1
Bacteria	Bacteria	Proteobacteria	Gammaproteobacteria	Pseudomonadales	Pseudomonadaceae	Pseudomonas aureginosa	(-)	Ala249	Tyr446	Ala442	A/Y	S. aureus-like	(+homology model)
Bacteria	Bacteria	Proteobacteria	Gammaproteobacteria	Thiotrichales	Francisellaceae	Francisella tularensis	(-)	Ala250	Tyr444	Ser440	A/Y	E. faecalis-like	(+homology model)
Bacteria	Bacteria	Proteobacteria	Gammaproteobacteria	Xanthomonadales	Xanthomonadaceae	Stenotrophomonas maltophilia	(-)	Ala250	Tyr443	Ala439	A/Y	S. aureus-like	(+homology model)
Bacteria	Bacteria	Proteobacteria	Gammaproteobacteria	Enterobacterales	Enterobacteriaceae	Citrobacter werkmanii	(-)	Ser250	Leu444	Ser440	S/L	E. coli-like	A0A090TSF9 NBRC 105721
Bacteria	Bacteria	Proteobacteria	Gammaproteobacteria	Enterobacterales	Enterobacteriaceae	Enterobacter aerogenes	(-)	Ser250	Leu444	Ser440	S/L	E. coli-like	(+homology model )
Bacteria	Bacteria	Proteobacteria	Gammaproteobacteria	Enterobacterales	Enterobacteriaceae	Enterobacter cloacae	(-)	Ser250	Leu445	Ser441	S/L	E. coli-like	A0A0M2G5N0;STQ10027.1
Bacteria	Bacteria	Proteobacteria	Gammaproteobacteria	Enterobacterales	Enterobacteriaceae	Escherichia coli	(-)	Ser250	Leu444	Ser440	S/L	E. coli-like	NP_417003.1
Bacteria	Bacteria	Proteobacteria	Gammaproteobacteria	Enterobacterales	Enterobacteriaceae	Klebsiella pneumoniae	(-)	Ser250	Leu444	Ser440	S/L	E. coli-like	(+homology model)
Bacteria	Bacteria	Proteobacteria	Gammaproteobacteria	Enterobacterales	Enterobacteriaceae	Salmonella enterica	(-)	Ser250	Leu445	Ser441	S/L	E. coli-like	YP_002636751.1
Bacteria	Bacteria	Proteobacteria	Gammaproteobacteria	Enterobacterales	Enterobacteriaceae	Shigella flexneri	(-)	Ser250	Leu445	Ser441	S/L	E. coli-like	AAP17881.1|
Bacteria	Bacteria	Proteobacteria	Gammaproteobacteria	Enterobacterales	Morganellaceae	Morganella morganii	(-)	Ser250	Leu444	Ser440	S/L	E. coli-like	AZP25910.1
Bacteria	Bacteria	Proteobacteria	Gammaproteobacteria	Enterobacterales	Morganellaceae	Proteus mirabilis	(-)	Ser250	Leu444	Ser440	S/L	E. coli-like	(strain HI4320) OX=529507
Bacteria	Bacteria	Proteobacteria	Gammaproteobacteria	Enterobacterales	Morganellaceae	Providencia stuartii	(-)	Ser250	Leu444	Ser440	S/L	E. coli-like	AIN63773.1
Bacteria	Bacteria	Proteobacteria	Gammaproteobacteria	Enterobacterales	Yersiniaceae	Serratia marcescens	(-)	Ser250	Leu444	Ser440	S/L	E. coli-like	A0A3A6TKX1 OX=211759
Bacteria	Bacteria	Proteobacteria	Gammaproteobacteria	Enterobacterales	Yersiniaceae	Yersenia pestis	(-)	Ser250	Leu444	Ser440	S/L	E. coli-like	KNX87983.1
Bacteria	Bacteria	Proteobacteria	Gammaproteobacteria	Pasturellales	Pasteurellaceae	Haemophilus influenzae	(-)	Ser251	Leu445	Ser441	S/L	E. coli-like	AYO34448.1
Bacteria	Bacteria	Proteobacteria	Gammaproteobacteria	Pasturellales	Pasteurellaceae	Pasteurella multocida	(-)	Ser250	Leu444	Ser440	S/L	E. coli-like	CAD58136.1
Bacteria	Bacteria	Proteobacteria	Gammaproteobacteria	Vibrionales	Vibrionaceae	Vibrio cholerae	(-)	Ser252	Leu446	Ser442	S/L	E. coli-like	KQA96541.1
Bacteria	Bacteria	Terrabacteria	Cyanobacteria	Synechoccales	Synechocystis	Synechocystis sp. PCC6803	n.a.	Ala167	Thr350	Thr346	A/T	other	BAA17912.1
Bacteria	Bacteria	Terrabacteria	Cyanobacteria	Chroococcales	Oscillatoriophycideae	Cyanobacterium sp. HL-69	n.a.	Ala161	Thr349	Thr345	A/T	other	AUC61051.1
Bacteria	Bacteria	Terrabacteria	Deinococci-Thermus	Thermales	Thermus	Thermus aquaticus	n.a.	Ala338	Tyr538	Ser534	A/Y	E. faecalis-like	WP_081453687.1
Bacteria	Bacteria	Bacteria candidate phyla	Patescibacteria	Parcubacteria	Candidatus	Candidatus Parcubacteria bacterium	n.a.	Ala211	Tyr406	Ala402	A/Y	S. aureus-like	RME58576.1
Bacteria	Bacteria	Bacteria candidate phyla	Patescibacteria	Parcubacteria	Candidatus	Parcubacteria group bacterium	n.a.	Ala249	Tyr437	Ser433	A/Y	E. faecalis-like	WP_116593717.1
Bacteria	Bacteria	Bacteria candidate phyla	Patescibacteria	Microgenomates	Candidatus	Candidatus Microgenomates bacterium	n.a.	Ala252	Tyr455	Ser451	A/Y	E. faecalis-like	RJR15804.1
Eukaryota	Eukaryota	Apicomplexa	Conoidasida	Eucoccidiorida	Crytosporidiidae	Crystosporidium parvum	n.a.	Ala165	Tyr358	Ser354	A/Y	E. faecalis-like	AAL83208.1
Eukaryota	Amoebozoa	Discosea	Longamoebia	Centramoebida	Acanthamoebidae	Acanthamoeba castellanii (Neff)	n.a.	Ala195	Tyr348	Ser344	A/Y	E. faecalis-like	ELR17813.1
Eukaryota	Amoebozoa	Evosea	Dictyostelia	Dictyosteliales	Dictyosteliaceae	Dictyostelium discoideum AX4	n.a.	Ser279	Asp471	His467	S/D	other	XP_638973.1
Eukaryota	Fungi	Basidiomycota	Tremellomycetes	Tremellales	Cryptococcaceae	Cryptococus neoformans	n.a.	Ser290	Asp499	Asp478	S/D	other	XP_566768.1
Eukaryota	Metazoa	Chordata	Mammalia	Primates	Hominidae	Homo sapiens IMPDH1	n.a.	Ser276	Asp470	His466	S/D	other	NP_000874.2
Eukaryota	Metazoa	Chordata	Mammalia	Primates	Hominidae	Homo sapiens IMPDH2	n.a.	Ser276	Asp470	His466	S/D	other	AAA36112.1
Eukaryota	Metazoa	Chordata	Mammalia	Rodentia	Cricetinae	Cricetulus griseus IMPDH2	n.a.	Ser276	Asp470	His466	S/D	other	NP_001233751.1
Eukaryota	Eukaryota	Parabasalia	Parabasalia	Tritrichomonoadida	Tritrichomonoadidae	Tritrichomonas foetus	n.a.	Ser263	Asn460	Ser456	S/N	other	AAB01581.1
